# Supplementary material for: (4-Carbamoylphen­yl)boronic acid
Source: Acta Crystallogr Sect E Struct Rep Online. 2010 May 8;66(Pt 6):o1273. doi: 10.1107/S1600536810014789 (PMC2979401; doi:10.1107/S1600536810014789)
Supplement: Supplementary file 1 [file e-66-o1273-sup1.cif]

##############################################################################
###                                                                        ###
###        Electronic paper (Acta Crystallographica Section E)             ###
###                                                                        ###
##############################################################################
#                                                                            #
# This CIF contains the data in a paper accepted for publication in Acta     #
# Crystallographica Section E. It conforms to the requirements of Notes      #
# for Authors for Section E, and has been peer reviewed under the auspices   #
# of the IUCr Commission on Journals.                                        #
#                                                                            #
# Full details of the Crystallographic Information File format               #
# are given in the paper "The Crystallographic Information File (CIF):       #
# a New Standard Archive File for Crystallography" by S. R. Hall, F. H.      #
# Allen and I. D. Brown [Acta Cryst. (1991), A47, 655-685].                  #
#                                                                            #
# The current version of the core CIF dictionary is obtainable from          #
# ftp://ftp.iucr.org/pub/cif_core.dic. The current version number is 2.4.    #
#                                                                            #
# Software is freely available for graphical display of the structure(s) in  #
# this CIF.  For information consult the CIF home page http://www.iucr.org/  #
# cif/home.html                                                              #
#                                                                            #
# This file may be used for bona fide research purposes within the           #
# scientific community so long as proper attribution is given to the journal # 
# article from which it was obtained.                                        #
#                                                                            #
##############################################################################
                                             
data_I
_audit_creation_method     SHELXL-97
_chemical_name_systematic
;
(4-carbamoylphenyl)boronic acid
;
_chemical_name_common     ?
_chemical_formula_moiety     "C7 H8 B N O3"
_chemical_formula_sum     'C7 H8 B N O3'
_chemical_formula_iupac     "C7 H8 B N O3"
_chemical_formula_weight     164.95
_chemical_melting_point     "not measured"
_symmetry_cell_setting     triclinic
_symmetry_space_group_name_H-M     "P -1"
_symmetry_space_group_name_hall     "-P 1"
loop_
    _symmetry_equiv_pos_as_xyz
    'x, y, z'
    '-x, -y, -z'
_cell_length_a     4.997(2)
_cell_length_b     5.351(2)
_cell_length_c     7.2967(16)
_cell_angle_alpha     103.912(13)
_cell_angle_beta     98.69(2)
_cell_angle_gamma     93.136(14)
_cell_volume     186.36(11)
_cell_formula_units_Z     1
_cell_measurement_reflns_used     22
_cell_measurement_theta_min     17.97
_cell_measurement_theta_max     19.78
_cell_measurement_temperature     290(2)
_exptl_crystal_description     prismatic
_exptl_crystal_colour     colorless
_exptl_crystal_size_max     0.27
_exptl_crystal_size_mid     0.25
_exptl_crystal_size_min     0.25
_exptl_crystal_density_diffrn     1.470
_exptl_crystal_density_meas     ?
_exptl_crystal_density_method     'not measured'
_exptl_crystal_F_000     86
_exptl_absorpt_coefficient_mu     0.112
_exptl_absorpt_correction_type     none
_exptl_special_details
;
;
_diffrn_ambient_temperature     290(2)
_diffrn_radiation_type     MoK\a
_diffrn_radiation_wavelength     0.71073
_diffrn_radiation_source     'fine-focus sealed tube'
_diffrn_radiation_monochromator     graphite
_diffrn_measurement_device_type     'Enraf--Nonius CAD-4'
_diffrn_measurement_device     '\k-geometry diffractometer'
_diffrn_measurement_method     'Non-profiled \w/2\q'
_diffrn_reflns_number     2155
_diffrn_reflns_av_R_equivalents     0.0535
_diffrn_reflns_av_sigmaI/netI     0.0595
_diffrn_reflns_theta_min     2.92
_diffrn_reflns_theta_max     29.96
_diffrn_reflns_theta_full     29.96
_diffrn_measured_fraction_theta_max     1.000
_diffrn_measured_fraction_theta_full     1.000
_diffrn_reflns_limit_h_min     -7
_diffrn_reflns_limit_h_max     7
_diffrn_reflns_limit_k_min     -7
_diffrn_reflns_limit_k_max     7
_diffrn_reflns_limit_l_min     -10
_diffrn_reflns_limit_l_max     10
_diffrn_standards_number     3
_diffrn_standards_interval_time     120
_diffrn_standards_decay_%     2
loop_
    _diffrn_standard_refln_index_h
    _diffrn_standard_refln_index_k
    _diffrn_standard_refln_index_l
    1 -1 1
    2 0 -1
    1 0 2
_refine_special_details
;
Refinement of <i>F</i>^2^ against ALL reflections. The weighted <i>R</i>-factor
wR and goodness of fit <i>S</i> are based on <i>F</i>^2^, conventional
<i>R</i>-factors <i>R</i> are based on <i>F</i>, with <i>F</i> set to zero for
negative <i>F</i>^2^. The threshold expression of <i>F</i>^2^ >
\s(<i>F</i>^2^) is used only for calculating <i>R</i>-factors(gt) etc. and is
not relevant to the choice of reflections for refinement. <i>R</i>-factors
based on <i>F</i>^2^ are statistically about twice as large as those based on
<i>F</i>, and <i>R</i>- factors based on ALL data will be even larger.
;
_reflns_number_total     1078
_reflns_number_gt     755
_reflns_threshold_expression     I>2\s(I)
_refine_ls_structure_factor_coef     Fsqd
_refine_ls_matrix_type     full
_refine_ls_R_factor_all     0.0773
_refine_ls_R_factor_gt     0.0530
_refine_ls_wR_factor_gt     0.1319
_refine_ls_wR_factor_ref     0.1479
_refine_ls_goodness_of_fit_ref     1.033
_refine_ls_restrained_S_all     1.018
_refine_ls_number_reflns     1078
_refine_ls_number_parameters     75
_refine_ls_number_restraints     88
_refine_ls_hydrogen_treatment     constr
_refine_ls_weighting_scheme     calc
_refine_ls_weighting_details
         'calc w=1/[\s^2^(Fo^2^)+(0.0786P)^2^+0.0033P] where P=(Fo^2^+2Fc^2^)/3'
_atom_sites_solution_hydrogens     geom
_atom_sites_solution_primary     direct
_atom_sites_solution_secondary     difmap
_refine_ls_shift/su_max     0.001
_refine_ls_shift/su_mean     0.001
_refine_diff_density_max     0.284
_refine_diff_density_min     -0.231
_refine_ls_extinction_method     none
loop_
    _atom_type_symbol
    _atom_type_description
    _atom_type_scat_dispersion_real
    _atom_type_scat_dispersion_imag
    _atom_type_scat_source
    'C' 'C' 0.0033 0.0016
                         'International Tables Vol C Tables 4.2.6.8 and 6.1.1.4'
    'H' 'H' 0.0000 0.0000
                         'International Tables Vol C Tables 4.2.6.8 and 6.1.1.4'
    'B' 'B' 0.0013 0.0007
                         'International Tables Vol C Tables 4.2.6.8 and 6.1.1.4'
    'N' 'N' 0.0061 0.0033
                         'International Tables Vol C Tables 4.2.6.8 and 6.1.1.4'
    'O' 'O' 0.0106 0.0060
                         'International Tables Vol C Tables 4.2.6.8 and 6.1.1.4'
_computing_data_collection     'CAD-4 EXPRESS (Enraf--Nonius, 1994)'
_computing_cell_refinement     'CAD-4 EXPRESS (Enraf--Nonius, 1994)'
_computing_data_reduction     'XCAD4 (Harms & Wocadlo, 1995)'
_computing_structure_solution     'SHELXS97 (Sheldrick, 2008)'
_computing_structure_refinement     'SHELXL97 (Sheldrick, 2008)'
_computing_molecular_graphics
  "ORTEP-3 for Windows (Farrugia, 1997) and Mercury (Bruno <i>et al.</i>, 2002)"
_computing_publication_material     'WinGX (Farrugia, 1999)'
loop_
    _atom_site_type_symbol
    _atom_site_label
    _atom_site_fract_x
    _atom_site_fract_y
    _atom_site_fract_z
    _atom_site_U_iso_or_equiv
    _atom_site_adp_type
    _atom_site_calc_flag
    _atom_site_refinement_flags
    _atom_site_occupancy
    _atom_site_disorder_assembly
    _atom_site_disorder_group
    B B1 -0.001(3) -0.298(2) 0.2892(18) 0.0268(10) Uani d PDU 0.50 A -1
    O O1 -0.243(3) -0.393(3) 0.318(3) 0.0399(19) Uani d PDU 0.50 A -1
    H H1 -0.2184 -0.4584 0.4092 0.060 Uiso calc PR 0.50 A -1
    O O2 0.236(2) -0.334(2) 0.404(2) 0.0351(15) Uani d PDU 0.50 A -1
    H H2A 0.3669 -0.3158 0.3510 0.053 Uiso calc PR 0.50 A -1
    C C1 0.0096(17) 0.113(2) -0.1593(16) 0.0246(10) Uani d PDU 0.50 A -1
    C C2 -0.2061(18) -0.068(2) -0.1647(17) 0.0314(10) Uani d PDU 0.50 A -1
    H H2 -0.3512 -0.1021 -0.2661 0.038 Uiso calc PR 0.50 A -1
    C C3 -0.207(2) -0.197(2) -0.0217(17) 0.0314(10) Uani d PDU 0.50 A -1
    H H3 -0.3529 -0.3166 -0.0282 0.038 Uiso calc PR 0.50 A -1
    C C4 0.0069(18) -0.150(2) 0.1318(16) 0.0246(10) Uani d PDU 0.50 A -1
    C C5 0.2219(19) 0.029(2) 0.1375(17) 0.0314(10) Uani d PDU 0.50 A -1
    H H5 0.3670 0.0634 0.2389 0.038 Uiso calc PR 0.50 A -1
    C C6 0.223(2) 0.158(2) -0.0057(17) 0.0314(10) Uani d PDU 0.50 A -1
    H H6 0.3685 0.2776 0.0010 0.038 Uiso calc PR 0.50 A -1
    C C7 0.016(2) 0.256(2) -0.3128(15) 0.0268(10) Uani d PDU 0.50 A -1
    O O3 0.237(3) 0.341(3) -0.344(3) 0.0399(19) Uani d PDU 0.50 A -1
    N N1 -0.212(3) 0.283(3) -0.415(3) 0.0351(15) Uani d PDU 0.50 A -1
    H H1A -0.2112 0.3606 -0.5051 0.042 Uiso calc P 0.50 B -1
    H H1B -0.3631 0.2237 -0.3916 0.042 Uiso calc P 0.50 C -1
loop_
    _atom_site_aniso_label
    _atom_site_aniso_U_11
    _atom_site_aniso_U_22
    _atom_site_aniso_U_33
    _atom_site_aniso_U_12
    _atom_site_aniso_U_13
    _atom_site_aniso_U_23
    B1 0.0340(13) 0.027(3) 0.024(2) 0.0062(15) 0.0098(12) 0.011(2)
    O1 0.0295(7) 0.054(5) 0.048(4) 0.002(2) 0.0081(18) 0.035(4)
    O2 0.0282(18) 0.046(4) 0.0412(16) 0.006(2) 0.0081(15) 0.029(3)
    C1 0.0301(11) 0.028(3) 0.020(3) 0.0076(11) 0.0089(11) 0.0097(19)
    C2 0.0331(11) 0.038(3) 0.024(3) -0.0005(12) -0.0004(12) 0.0137(19)
    C3 0.0329(11) 0.034(3) 0.030(3) -0.0018(12) 0.0048(12) 0.015(2)
    C4 0.0301(11) 0.028(3) 0.020(3) 0.0076(11) 0.0089(11) 0.0097(19)
    C5 0.0331(11) 0.038(3) 0.024(3) -0.0005(12) -0.0004(12) 0.0137(19)
    C6 0.0329(11) 0.034(3) 0.030(3) -0.0018(12) 0.0048(12) 0.015(2)
    C7 0.0340(13) 0.027(3) 0.024(2) 0.0062(15) 0.0098(12) 0.011(2)
    O3 0.0295(7) 0.054(5) 0.048(4) 0.002(2) 0.0081(18) 0.035(4)
    N1 0.0282(18) 0.046(4) 0.0412(16) 0.006(2) 0.0081(15) 0.029(3)
_geom_special_details
;
All esds (except the esd in the dihedral angle between two l.s. planes) are
estimated using the full covariance matrix. The cell esds are taken into
account individually in the estimation of esds in distances, angles and
torsion angles; correlations between esds in cell parameters are only used
when they are defined by crystal symmetry. An approximate (isotropic)
treatment of cell esds is used for estimating esds involving l.s. planes.
;
loop_
    _geom_bond_atom_site_label_1
    _geom_bond_atom_site_label_2
    _geom_bond_site_symmetry_2
    _geom_bond_distance
    _geom_bond_publ_flag
    B1 O1 . 1.351(8) ?
    B1 O2 . 1.393(8) ?
    B1 C4 . 1.546(6) ?
    O1 H1 . 0.8200 ?
    O2 H2A . 0.8200 ?
    C1 C6 . 1.388(8) ?
    C1 C2 . 1.397(8) ?
    C1 C7 . 1.505(6) ?
    C2 C3 . 1.384(8) ?
    C2 H2 . 0.9300 ?
    C3 C4 . 1.391(8) ?
    C3 H3 . 0.9300 ?
    C4 C5 . 1.391(8) ?
    C5 C6 . 1.384(8) ?
    C5 H5 . 0.9300 ?
    C6 H6 . 0.9300 ?
    C7 O3 . 1.246(7) ?
    C7 N1 . 1.298(7) ?
    N1 H1A . 0.8600 ?
    N1 H1B . 0.8600 ?
loop_
    _geom_angle_atom_site_label_1
    _geom_angle_atom_site_label_2
    _geom_angle_atom_site_label_3
    _geom_angle_site_symmetry_1
    _geom_angle_site_symmetry_3
    _geom_angle
    _geom_angle_publ_flag
    O1 B1 O2 . . 118.9(15) ?
    O1 B1 C4 . . 119.4(13) ?
    O2 B1 C4 . . 121.6(12) ?
    C6 C1 C2 . . 117.8(5) ?
    C6 C1 C7 . . 120.0(7) ?
    C2 C1 C7 . . 122.2(7) ?
    C3 C2 C1 . . 121.1(5) ?
    C3 C2 H2 . . 119.5 ?
    C1 C2 H2 . . 119.5 ?
    C2 C3 C4 . . 120.8(5) ?
    C2 C3 H3 . . 119.6 ?
    C4 C3 H3 . . 119.6 ?
    C3 C4 C5 . . 118.2(5) ?
    C3 C4 B1 . . 119.5(8) ?
    C5 C4 B1 . . 122.2(8) ?
    C6 C5 C4 . . 120.8(5) ?
    C6 C5 H5 . . 119.6 ?
    C4 C5 H5 . . 119.6 ?
    C5 C6 C1 . . 121.2(6) ?
    C5 C6 H6 . . 119.4 ?
    C1 C6 H6 . . 119.4 ?
    O3 C7 N1 . . 120.8(16) ?
    O3 C7 C1 . . 120.4(13) ?
    N1 C7 C1 . . 118.8(13) ?
    C7 N1 H1A . . 120.0 ?
    C7 N1 H1B . . 120.0 ?
    H1A N1 H1B . . 120.0 ?
loop_
    _geom_hbond_atom_site_label_D
    _geom_hbond_atom_site_label_H
    _geom_hbond_atom_site_label_A
    _geom_hbond_site_symmetry_A
    _geom_hbond_distance_DH
    _geom_hbond_distance_HA
    _geom_hbond_distance_DA
    _geom_hbond_angle_DHA
    O1 H1 O2 2_546 0.82 1.96 2.77(2) 166.9
    O2 H2A O1 1_655 0.82 2.05 2.79(2) 148.6
    O2 H2A O3 2_655 0.82 2.00 2.73(2) 148.8
    N1 H1A O3 2_564 0.86 2.14 2.97(3) 160.7
    N1 H1B O1 2_455 0.86 2.30 2.97(2) 135.7
    N1 H1B O3 1_455 0.86 2.18 2.90(2) 140.8
data_global
_journal_date_recd_electronic     2010-02-15
_journal_date_accepted     2010-04-22
_journal_name_full     'Acta Crystallographica, Section E'
_journal_year     2010
_journal_volume     66
_journal_issue      6
_journal_page_first     o1273
_journal_page_last     o1273
_journal_paper_category     QO
_journal_coeditor_code     LH2998
_publ_contact_author_name     " Boris Shivachev"
_publ_contact_author_address
;
Central Laboratory of Mineralogy and Crystallography
Bulgarian Academy of Sciences
Acad G. Bonchev Str. Building 107
1113 Sofia
Bulgaria
;
_publ_contact_author_email     "blshivachev@gmail.com"
_publ_contact_author_fax     '+ 3592 9797056'
_publ_contact_author_phone     '+ 3592 9797055'
_publ_section_title
;
(4-Carbamoylphenyl)boronic acid
;
loop_
    _publ_author_name
    _publ_author_address
    "Margarita D. Apostolova"
;
Institute of Molecular Biology "Acad. R. Tsanev"
Bulgarian Academy of Sciences
Acad G. Bonchev Str. Building 21
1113 Sofia
Bulgaria
;
    "Rositsa P. Nikolova"
;
Central Laboratory of Mineralogy and Crystallography
Bulgarian Academy of Sciences
Acad G. Bonchev Str. Building 107
1113 Sofia
Bulgaria
;
    "Boris L. Shivachev"
;
Central Laboratory of Mineralogy and Crystallography
Bulgarian Academy of Sciences
Acad G. Bonchev Str. Building 107
1113 Sofia
Bulgaria
;
