# Supplementary material for: (4-Carbamoylphen­yl)boronic acid
Source: Acta Crystallogr Sect E Struct Rep Online. 2010 May 8;66(Pt 6):o1273. doi: 10.1107/S1600536810014789 (PMC2979401; doi:10.1107/S1600536810014789)
Supplement: Supplementary file 2 [file e-66-o1273-Isup2.hkl]

#
# h,k,l, Fc-squared, Fo-squared, sigma(Fo-squared) and status flag
#
data_I
_shelx_title '  LH2998'
_shelx_refln_list_code          4
_shelx_F_calc_maximum       43.62
_exptl_crystal_F_000        86.00
_reflns_d_resolution_high  0.7115
 
loop_
 _symmetry_equiv_pos_as_xyz
 'x, y, z'
 '-x, -y, -z'
 
_cell_length_a     4.9970
_cell_length_b     5.3510
_cell_length_c     7.2967
_cell_angle_alpha 103.912
_cell_angle_beta   98.690
_cell_angle_gamma  93.136
 
_shelx_F_squared_multiplier     1.000
 
loop_
 _refln_index_h
 _refln_index_k
 _refln_index_l
 _refln_F_squared_calc
 _refln_F_squared_meas
 _refln_F_squared_sigma
 _refln_observed_status
   1   0   0      540.86      532.81      1.71 o
   2   0   0      383.08      399.58      2.69 o
   3   0   0        0.10        0.53      0.23 o
   4   0   0      199.09      197.69      2.00 o
   5   0   0       75.63       79.25      1.48 o
   6   0   0        0.37        0.06      0.36 o
  -6   1   0        7.03        7.15      0.73 o
  -5   1   0       11.47       12.37      0.66 o
  -4   1   0        0.59       -0.02      0.27 o
  -3   1   0        2.47        2.78      0.19 o
  -2   1   0       54.49       56.80      0.80 o
  -1   1   0      225.76      247.27      8.14 o
   0   1   0       21.92       19.75      0.61 o
   1   1   0       14.28       15.37      0.34 o
   2   1   0       12.93       14.47      0.41 o
   3   1   0       10.16        9.97      0.46 o
   4   1   0        0.15       -0.28      0.28 o
   5   1   0        0.16        0.24      0.29 o
   6   1   0        0.18       -0.22      0.39 o
  -6   2   0        0.72        0.67      0.35 o
  -5   2   0        6.33        5.90      0.42 o
  -4   2   0       34.13       33.31      1.81 o
  -3   2   0       10.35       11.79      0.48 o
  -2   2   0        6.02        5.85      0.31 o
  -1   2   0        0.23        0.26      0.11 o
   0   2   0      162.38      157.72      1.16 o
   1   2   0      102.56      117.58      2.85 o
   2   2   0        6.87        9.64      0.41 o
   3   2   0        0.10        0.05      0.23 o
   4   2   0        0.34        0.57      0.22 o
   5   2   0        4.05        4.33      0.54 o
   6   2   0        3.38        4.29      0.42 o
  -6   3   0        0.73        0.31      0.38 o
  -5   3   0        2.13        2.68      0.33 o
  -4   3   0        0.05        0.13      0.29 o
  -3   3   0       34.83       36.41      0.88 o
  -2   3   0       38.18       37.91      0.81 o
  -1   3   0       33.61       33.90      0.71 o
   0   3   0       39.03       36.20      0.73 o
   1   3   0       58.99       66.57      1.01 o
   2   3   0       48.36       48.08      0.95 o
   3   3   0        3.99        4.57      0.40 o
   4   3   0       10.93        9.94      0.63 o
   5   3   0        0.68        1.43      0.33 o
   6   3   0        4.22        4.73      0.48 o
  -6   4   0        0.01       -0.47      0.47 o
  -5   4   0        0.82        1.43      0.57 o
  -4   4   0        0.87        0.54      0.29 o
  -3   4   0        1.25        1.37      0.26 o
  -2   4   0        0.48        1.07      0.21 o
  -1   4   0        7.12        7.70      0.49 o
   0   4   0        8.89        9.27      0.48 o
   1   4   0        1.35        1.50      0.75 o
   2   4   0        3.69        4.24      0.32 o
   3   4   0        3.05        2.71      0.32 o
   4   4   0        4.51        5.01      0.41 o
   5   4   0        0.01        0.17      0.33 o
  -5   5   0        0.92        1.66      0.38 o
  -4   5   0        0.92        0.41      0.37 o
  -3   5   0        2.11        1.94      0.31 o
  -2   5   0        4.27        4.46      0.36 o
  -1   5   0        3.52        4.36      0.35 o
   0   5   0        2.75        2.70      0.31 o
   1   5   0        3.13        3.05      0.33 o
   2   5   0        5.66        6.24      0.42 o
   3   5   0        3.47        3.25      0.44 o
   4   5   0        0.45        0.04      0.42 o
  -4   6   0        0.22        0.03      0.45 o
  -3   6   0        3.97        4.06      0.48 o
  -2   6   0        0.45        0.08      1.29 o
  -1   6   0        3.37        4.54      0.41 o
   0   6   0        0.81        0.15      0.40 o
   1   6   0        4.25        4.84      0.44 o
   2   6   0        3.60        4.28      0.77 o
   3   6   0        0.69        1.26      0.66 o
  -2   7   0        2.50        2.99      0.49 o
  -1   7   0        2.72        2.36      0.47 o
   0   7   0        0.75        1.39      0.44 o
   1   7   0        0.21        0.64      0.72 o
  -1  -7   1        0.21        0.67      1.38 o
   0  -7   1        1.21        0.86      0.49 o
   1  -7   1        4.06        3.55      0.51 o
   2  -7   1        1.11        1.08      0.48 o
  -3  -6   1        1.00        0.80      0.34 o
  -2  -6   1        0.95        0.27      0.39 o
  -1  -6   1        5.16        3.72      0.45 o
   0  -6   1        9.74        6.16      0.84 o
   1  -6   1        7.55        7.58      0.56 o
   2  -6   1        3.45        3.45      0.90 o
   3  -6   1        1.37        1.29      0.35 o
   4  -6   1        1.19        1.13      0.63 o
  -4  -5   1        5.69        7.79      1.93 o
  -3  -5   1        0.88       -0.19      0.36 o
  -2  -5   1       15.79       15.66      0.75 o
  -1  -5   1        0.23        0.55      0.35 o
   0  -5   1       23.13       21.59      0.80 o
   1  -5   1        4.42        4.74      1.01 o
   2  -5   1       15.99       17.08      0.86 o
   3  -5   1        8.25        9.08      0.62 o
   4  -5   1        1.91        2.46      0.61 o
   5  -5   1        2.52        2.83      0.42 o
  -5  -4   1        0.16        0.06      0.36 o
  -4  -4   1        4.11        3.61      0.39 o
  -3  -4   1       15.57       15.18      1.33 o
  -2  -4   1        9.30        7.97      0.72 o
  -1  -4   1        1.70        1.30      0.25 o
   0  -4   1        4.65        5.34      0.37 o
   1  -4   1       26.64       27.91      1.43 o
   2  -4   1       17.28       17.44      1.12 o
   3  -4   1        0.93        0.77      0.28 o
   4  -4   1        0.94        1.09      0.27 o
   5  -4   1        3.07        2.66      0.39 o
   6  -4   1        1.41        2.01      0.39 o
  -6  -3   1        2.14        1.86      0.47 o
  -5  -3   1        1.74        1.66      0.33 o
  -4  -3   1       25.34       25.37      0.87 o
  -3  -3   1        0.37        0.26      0.27 o
  -2  -3   1       30.95       30.02      0.75 o
  -1  -3   1        0.13        0.16      0.19 o
   0  -3   1       86.77       78.00      1.61 o
   1  -3   1       34.99       31.88      0.69 o
   2  -3   1       23.55       23.36      1.63 o
   3  -3   1        3.62        3.21      0.28 o
   4  -3   1        8.10        7.65      0.52 o
   5  -3   1        1.98        1.67      0.34 o
   6  -3   1        0.18       -0.07      0.42 o
  -6  -2   1        6.64        5.86      0.76 o
  -5  -2   1        1.60        1.29      0.29 o
  -4  -2   1       34.84       34.30      0.92 o
  -3  -2   1        1.96        2.62      0.47 o
  -2  -2   1      247.19      281.84      2.15 o
  -1  -2   1       18.77       22.94      0.48 o
   0  -2   1      373.98      340.29      1.71 o
   1  -2   1       16.69       14.70      0.41 o
   2  -2   1      208.65      216.72      5.16 o
   3  -2   1       47.58       53.15      1.90 o
   4  -2   1       12.53       11.47      0.56 o
   5  -2   1        5.58        5.58      0.41 o
   6  -2   1        4.24        4.72      0.42 o
  -6  -1   1        2.59        2.60      0.38 o
  -5  -1   1        0.15       -0.04      0.27 o
  -4  -1   1        0.07        0.09      0.26 o
  -3  -1   1       34.33       39.97      0.80 o
  -2  -1   1       84.30      103.93      4.31 o
  -1  -1   1       65.96       63.86      0.64 o
   0  -1   1       11.10       10.26      0.65 o
   1  -1   1       12.08       13.47      0.32 o
   2  -1   1       44.06       49.50      0.73 o
   3  -1   1       28.00       32.58      0.73 o
   4  -1   1       11.55       10.12      0.53 o
   5  -1   1        0.80        0.56      0.28 o
   6  -1   1        0.00        0.09      0.37 o
  -6   0   1        4.78        4.45      0.44 o
  -5   0   1        0.05        0.15      0.69 o
  -4   0   1       12.83       13.48      0.55 o
  -3   0   1        1.02        1.21      0.15 o
  -2   0   1       39.46       50.99      0.69 o
  -1   0   1       57.41       56.36      1.37 o
   0   0   1        0.28        0.29      0.06 o
   1   0   1        0.11        0.33      0.17 o
   2   0   1       24.68       24.95      0.67 o
   3   0   1        0.41        0.68      0.15 o
   4   0   1        1.76        2.44      0.39 o
   5   0   1        5.29        4.68      0.41 o
   6   0   1        0.33        0.61      0.33 o
  -6   1   1        6.12        4.92      0.43 o
  -5   1   1       70.11       73.75      2.23 o
  -4   1   1       47.95       45.54      0.99 o
  -3   1   1       41.43       40.34      1.22 o
  -2   1   1       14.36       11.90      0.37 o
  -1   1   1     1861.24     1612.01      7.42 o
   0   1   1     1903.10     1693.48     17.31 o
   1   1   1       46.18       40.39      0.95 o
   2   1   1      114.34      122.93      1.35 o
   3   1   1       90.56       87.40      1.23 o
   4   1   1      197.88      195.48      2.72 o
   5   1   1       10.03        9.77      1.46 o
   6   1   1        6.86        6.15      0.48 o
  -6   2   1        8.52        8.83      0.61 o
  -5   2   1        2.32        2.12      0.32 o
  -4   2   1        3.11        3.26      0.29 o
  -3   2   1        1.25        1.88      0.20 o
  -2   2   1      140.42      136.24      1.62 o
  -1   2   1       86.15       83.46      1.18 o
   0   2   1       25.18       20.98      0.48 o
   1   2   1        3.53        4.39      0.28 o
   2   2   1       29.95       26.94      0.67 o
   3   2   1       24.81       25.80      0.75 o
   4   2   1        0.41        0.67      0.71 o
   5   2   1        1.31        0.66      0.37 o
   6   2   1        0.00        0.41      0.36 o
  -6   3   1        0.01        0.08      0.42 o
  -5   3   1       13.27       12.17      1.68 o
  -4   3   1       15.74       15.90      1.39 o
  -3   3   1        2.23        1.94      0.26 o
  -2   3   1       13.00       12.12      0.51 o
  -1   3   1       31.55       28.88      0.69 o
   0   3   1      115.90      114.10      2.65 o
   1   3   1        8.22       10.08      0.46 o
   2   3   1        5.17        4.72      0.33 o
   3   3   1        0.06        0.42      0.23 o
   4   3   1        7.95        8.45      0.53 o
   5   3   1        6.11        6.61      0.49 o
  -6   4   1        0.31        0.59      0.36 o
  -5   4   1        0.04        0.18      0.40 o
  -4   4   1        0.47        0.08      0.31 o
  -3   4   1        8.15        9.30      0.61 o
  -2   4   1        2.59        3.01      0.29 o
  -1   4   1        3.54        2.72      0.26 o
   0   4   1        0.06       -0.29      0.29 o
   1   4   1       12.55       13.47      0.60 o
   2   4   1        2.27        2.19      0.32 o
   3   4   1        1.67        1.62      0.33 o
   4   4   1        0.28        0.37      0.32 o
   5   4   1        1.29        1.27      0.48 o
  -5   5   1        0.13        0.12      0.49 o
  -4   5   1        0.06        0.07      0.39 o
  -3   5   1        0.04        0.26      0.30 o
  -2   5   1        0.01       -0.22      0.36 o
  -1   5   1        1.16        1.73      0.30 o
   0   5   1        0.33       -0.18      0.34 o
   1   5   1        0.52        0.38      0.29 o
   2   5   1        0.00        0.21      0.31 o
   3   5   1        0.95        0.66      0.77 o
   4   5   1        0.25        0.41      0.54 o
  -4   6   1        0.53        1.14      0.35 o
  -3   6   1        0.49        0.33      0.40 o
  -2   6   1        0.43        0.45      0.36 o
  -1   6   1        0.98        1.11      0.33 o
   0   6   1        1.72        2.40      0.36 o
   1   6   1        1.77        1.93      0.35 o
   2   6   1        0.92        1.02      0.37 o
  -1   7   1        0.10       -0.68      0.68 o
   0   7   1        0.35        0.72      0.42 o
  -2  -7   2        4.57        5.07      0.82 o
  -1  -7   2        3.09        3.64      0.48 o
   0  -7   2        0.56        0.31      0.39 o
   1  -7   2        0.91        1.30      0.38 o
   2  -7   2        1.17        2.50      1.23 o
  -3  -6   2        0.00        0.49      0.46 o
  -2  -6   2        2.65        2.79      0.39 o
  -1  -6   2        1.15        1.57      0.32 o
   0  -6   2       14.68       13.33      0.74 o
   1  -6   2        3.92        4.39      0.39 o
   2  -6   2        0.24        0.76      0.35 o
   3  -6   2        0.03        0.01      0.39 o
   4  -6   2        2.91        2.84      0.51 o
  -4  -5   2        0.08        0.22      0.39 o
  -3  -5   2        0.03        0.36      0.35 o
  -2  -5   2       20.70       20.88      1.08 o
  -1  -5   2       51.29       48.10      1.16 o
   0  -5   2       12.66       11.75      0.59 o
   1  -5   2        1.17        0.98      0.25 o
   2  -5   2        8.49        8.70      0.83 o
   3  -5   2       14.62       15.57      1.25 o
   4  -5   2        6.63        6.92      0.52 o
   5  -5   2        2.08        2.01      0.43 o
  -5  -4   2        5.04        5.19      0.46 o
  -4  -4   2        1.45        1.60      0.32 o
  -3  -4   2        6.42        5.39      0.41 o
  -2  -4   2        7.82        7.87      0.47 o
  -1  -4   2       16.29       15.32      0.61 o
   0  -4   2       55.88       50.53      1.00 o
   1  -4   2        2.60        2.87      0.26 o
   2  -4   2       42.55       44.91      1.05 o
   3  -4   2        0.09        0.43      0.26 o
   4  -4   2       15.01       15.22      0.75 o
   5  -4   2        1.33        0.76      0.38 o
  -6  -3   2        0.55        0.66      0.38 o
  -5  -3   2        1.97        1.61      0.35 o
  -4  -3   2       10.76        9.40      0.57 o
  -3  -3   2       21.67       19.60      0.69 o
  -2  -3   2        9.89        8.98      0.48 o
  -1  -3   2        0.20        0.41      0.20 o
   0  -3   2       39.37       43.96      0.80 o
   1  -3   2       95.00       97.51      4.59 o
   2  -3   2       11.40       12.14      0.93 o
   3  -3   2        0.02       -0.37      0.47 o
   4  -3   2        2.84        2.12      0.30 o
   5  -3   2        8.36        8.43      0.55 o
   6  -3   2        2.17        1.05      0.91 o
  -6  -2   2        1.70        1.91      0.94 o
  -5  -2   2       17.71       16.09      1.07 o
  -4  -2   2       42.36       37.50      1.25 o
  -3  -2   2        7.51        8.67      0.44 o
  -2  -2   2       90.37       90.54      2.46 o
  -1  -2   2       21.10       23.62      1.01 o
   0  -2   2      494.08      507.77      4.33 o
   1  -2   2        7.37        7.97      0.45 o
   2  -2   2      113.12      111.11      1.26 o
   3  -2   2        0.03        0.07      0.24 o
   4  -2   2       23.17       22.29      0.78 o
   5  -2   2        2.54        2.36      0.31 o
   6  -2   2        1.01        1.89      0.35 o
  -6  -1   2        2.49        2.67      0.36 o
  -5  -1   2       10.40       10.28      0.58 o
  -4  -1   2       21.76       20.80      0.71 o
  -3  -1   2       49.86       58.84      0.98 o
  -2  -1   2      219.06      249.30      2.35 o
  -1  -1   2       46.39       49.06      1.91 o
   0  -1   2      467.39      461.94      6.34 o
   1  -1   2       27.13       31.75      1.44 o
   2  -1   2      307.52      335.80      8.09 o
   3  -1   2        3.64        5.65      0.67 o
   4  -1   2       35.18       32.46      0.91 o
   5  -1   2        0.62        0.25      0.38 o
   6  -1   2       10.10       10.78      0.94 o
  -7   0   2        2.77        3.74      0.47 o
  -6   0   2        0.05       -0.40      0.40 o
  -5   0   2        1.36        1.30      0.26 o
  -4   0   2        8.36        8.10      0.49 o
  -3   0   2       84.86       90.20      1.17 o
  -2   0   2       29.19       33.57      0.69 o
  -1   0   2        4.75        4.94      0.23 o
   0   0   2       10.42       10.65      0.29 o
   1   0   2      147.09      159.54     12.97 o
   2   0   2       68.94       82.96      3.36 o
   3   0   2        2.57        3.35      0.42 o
   4   0   2        0.62        0.37      0.25 o
   5   0   2        2.50        3.23      0.61 o
   6   0   2        2.26        2.24      0.41 o
  -6   1   2        3.55        3.44      0.39 o
  -5   1   2       10.27        9.52      0.62 o
  -4   1   2       26.71       28.92      0.86 o
  -3   1   2       10.42       10.78      0.80 o
  -2   1   2      134.00      132.39      5.77 o
  -1   1   2        0.48        0.88      0.16 o
   0   1   2      221.52      198.75      5.70 o
   1   1   2        0.97        1.26      0.16 o
   2   1   2       47.63       43.80      1.46 o
   3   1   2        7.28        7.24      0.48 o
   4   1   2        0.00        0.05      0.29 o
   5   1   2        0.56        0.79      0.57 o
   6   1   2        0.00       -0.08      0.40 o
  -6   2   2        6.66        6.60      0.48 o
  -5   2   2       17.44       17.44      1.07 o
  -4   2   2        3.10        3.26      0.30 o
  -3   2   2        1.27        0.60      0.33 o
  -2   2   2       74.38       67.55      2.76 o
  -1   2   2      380.97      338.72     12.74 o
   0   2   2       64.03       67.81      1.25 o
   1   2   2       20.90       19.42      0.57 o
   2   2   2        3.37        3.64      0.57 o
   3   2   2      115.00      114.27      2.00 o
   4   2   2       39.00       38.11      1.65 o
   5   2   2        0.98        0.79      0.38 o
  -6   3   2        2.12        2.80      0.62 o
  -5   3   2        0.08       -0.14      0.49 o
  -4   3   2        0.04        0.28      0.26 o
  -3   3   2       18.34       17.58      2.03 o
  -2   3   2       42.93       40.31      3.34 o
  -1   3   2        0.24        0.28      0.25 o
   0   3   2        4.28        4.63      0.36 o
   1   3   2        5.96        5.74      0.46 o
   2   3   2       29.92       31.07      1.34 o
   3   3   2        6.80        6.86      0.44 o
   4   3   2        1.41        1.31      0.34 o
   5   3   2        0.47        0.59      0.52 o
  -5   4   2        5.50        5.78      0.50 o
  -4   4   2        0.49        0.54      0.45 o
  -3   4   2        4.75        4.08      0.36 o
  -2   4   2        0.03       -0.01      0.32 o
  -1   4   2       29.61       25.42      1.30 o
   0   4   2       17.52       17.36      0.69 o
   1   4   2        1.35        1.22      0.56 o
   2   4   2        3.29        3.22      0.34 o
   3   4   2        2.84        3.64      0.38 o
   4   4   2        8.06        8.24      0.56 o
  -5   5   2        0.02       -0.03      0.43 o
  -4   5   2        0.20       -0.17      0.40 o
  -3   5   2        1.32        1.19      0.51 o
  -2   5   2        0.71        0.83      0.32 o
  -1   5   2        0.06        0.18      0.30 o
   0   5   2        0.31        0.21      0.35 o
   1   5   2        0.83        0.81      0.37 o
   2   5   2        0.17        0.19      0.34 o
   3   5   2        0.00        0.44      0.38 o
  -3   6   2        0.00       -0.25      0.46 o
  -2   6   2        0.06        0.54      0.30 o
  -1   6   2        0.09       -0.32      0.45 o
   0   6   2        0.01        0.21      0.39 o
   1   6   2        0.01        0.14      0.41 o
   2   6   2        0.08        0.36      0.37 o
  -2  -7   3        0.02        0.01      0.45 o
  -1  -7   3        0.01       -0.28      0.46 o
   0  -7   3        0.17       -0.21      0.46 o
   1  -7   3        0.16        0.23      0.47 o
   2  -7   3        0.00        0.06      0.47 o
  -3  -6   3        4.93        5.15      0.48 o
  -2  -6   3       12.71       12.18      0.79 o
  -1  -6   3        0.03        0.36      0.38 o
   0  -6   3        5.15        5.75      0.42 o
   1  -6   3        0.35        0.09      0.38 o
   2  -6   3       12.90       13.62      0.95 o
   3  -6   3        4.11        4.17      0.45 o
   4  -6   3        0.70        0.55      0.52 o
  -4  -5   3        0.64        1.06      0.46 o
  -3  -5   3        6.25        5.99      0.49 o
  -2  -5   3        0.62        0.62      0.43 o
  -1  -5   3       25.33       24.63      0.86 o
   0  -5   3       19.11       15.78      0.79 o
   1  -5   3        1.35        1.42      0.26 o
   2  -5   3        3.41        3.02      0.48 o
   3  -5   3        5.12        4.89      0.41 o
   4  -5   3       11.46       12.98      0.93 o
   5  -5   3        0.60        0.17      0.50 o
  -5  -4   3        1.36        2.23      0.37 o
  -4  -4   3       10.01       10.37      0.62 o
  -3  -4   3        9.19       10.08      0.62 o
  -2  -4   3      178.19      181.16      3.90 o
  -1  -4   3       81.39       76.17      1.27 o
   0  -4   3        7.84        7.62      1.00 o
   1  -4   3        0.00        0.19      0.62 o
   2  -4   3       80.38       79.29      8.44 o
   3  -4   3       58.57       56.13      6.39 o
   4  -4   3        2.92        2.30      0.35 o
   5  -4   3        0.02        0.02      0.37 o
  -6  -3   3        1.18        1.93      0.87 o
  -5  -3   3        0.89        0.57      0.36 o
  -4  -3   3        0.23       -0.25      0.35 o
  -3  -3   3        0.01        0.10      0.28 o
  -2  -3   3        1.79        1.28      0.21 o
  -1  -3   3       34.62       33.26      0.76 o
   0  -3   3       17.65       19.81      0.78 o
   1  -3   3       13.94       14.97      0.54 o
   2  -3   3        9.16        8.87      1.06 o
   3  -3   3       10.20        9.33      0.55 o
   4  -3   3       12.25       11.67      0.63 o
   5  -3   3        0.42        1.32      0.61 o
   6  -3   3        3.49        1.88      1.04 o
  -6  -2   3        3.68        3.95      0.40 o
  -5  -2   3        3.29        2.84      0.34 o
  -4  -2   3        4.25        3.13      0.42 o
  -3  -2   3       21.13       21.88      0.70 o
  -2  -2   3       12.10       13.81      0.50 o
  -1  -2   3       17.52       20.94      1.15 o
   0  -2   3      106.25      115.25      3.55 o
   1  -2   3       43.49       43.79      1.28 o
   2  -2   3        5.76        7.08      0.39 o
   3  -2   3        1.18        0.93      0.22 o
   4  -2   3        8.66        7.87      0.49 o
   5  -2   3       10.05        9.25      0.63 o
   6  -2   3        0.60        0.82      0.44 o
  -6  -1   3        0.06       -0.34      0.41 o
  -5  -1   3       34.62       32.73      1.02 o
  -4  -1   3       25.61       24.01      0.77 o
  -3  -1   3       40.35       41.97      1.37 o
  -2  -1   3       68.10       75.75      1.44 o
  -1  -1   3      267.69      320.98      3.72 o
   0  -1   3      443.24      485.78     16.20 o
   1  -1   3       37.66       38.99      0.69 o
   2  -1   3       81.11       82.50      4.26 o
   3  -1   3        9.00        8.00      1.19 o
   4  -1   3       32.66       30.32      1.47 o
   5  -1   3        0.67        0.19      0.95 o
   6  -1   3        2.74        3.26      0.43 o
  -6   0   3        0.05        0.41      0.34 o
  -5   0   3        7.47        7.70      0.72 o
  -4   0   3        0.92        0.71      0.22 o
  -3   0   3       39.52       42.04      0.87 o
  -2   0   3       36.04       36.12      0.87 o
  -1   0   3       78.83       76.42      2.92 o
   0   0   3      100.77       96.18      2.28 o
   1   0   3      104.32      119.85      1.20 o
   2   0   3       81.87       89.63      2.71 o
   3   0   3        8.43        8.86      1.04 o
   4   0   3       13.88       13.81      1.25 o
   5   0   3        1.78        1.95      0.33 o
   6   0   3        6.77        8.51      0.65 o
  -6   1   3        0.06        0.35      0.34 o
  -5   1   3        0.00        0.25      0.28 o
  -4   1   3       14.49       13.93      1.08 o
  -3   1   3       30.36       31.85      1.12 o
  -2   1   3        0.07        0.27      0.48 o
  -1   1   3        1.22        0.73      0.14 o
   0   1   3       37.22       37.97      0.69 o
   1   1   3       79.44       83.98      1.09 o
   2   1   3        8.56       10.45      0.67 o
   3   1   3        0.25        0.22      0.23 o
   4   1   3        1.91        1.99      0.30 o
   5   1   3        5.89        7.15      0.48 o
   6   1   3        1.52        1.97      0.38 o
  -6   2   3        0.04        0.32      0.40 o
  -5   2   3       16.28       15.61      1.08 o
  -4   2   3        5.43        5.42      0.47 o
  -3   2   3       30.97       28.56      2.58 o
  -2   2   3       29.63       27.31      1.46 o
  -1   2   3       58.84       48.31      2.87 o
   0   2   3       77.75       75.28      1.09 o
   1   2   3       10.05        8.72      0.49 o
   2   2   3       34.65       34.53      0.87 o
   3   2   3        0.38        0.31      0.39 o
   4   2   3        7.23        7.45      0.52 o
   5   2   3        1.10        0.57      0.40 o
  -6   3   3        1.19        1.61      0.38 o
  -5   3   3        2.20        2.73      0.96 o
  -4   3   3        2.71        2.40      0.36 o
  -3   3   3        9.15        9.11      0.92 o
  -2   3   3       26.23       22.70      0.74 o
  -1   3   3       21.12       21.47      0.70 o
   0   3   3        2.80        2.67      0.27 o
   1   3   3        2.34        2.25      0.27 o
   2   3   3       27.01       27.54      0.89 o
   3   3   3       21.94       22.98      0.90 o
   4   3   3        0.48        0.47      0.60 o
   5   3   3        0.12        0.00      0.57 o
  -5   4   3        0.39        0.35      0.42 o
  -4   4   3        3.20        3.45      0.36 o
  -3   4   3        8.11        7.26      0.71 o
  -2   4   3        1.85        2.14      0.67 o
  -1   4   3        0.04       -0.02      1.02 o
   0   4   3        1.53        2.06      0.30 o
   1   4   3       11.72       11.33      1.03 o
   2   4   3        6.74        6.15      0.45 o
   3   4   3        0.05       -0.21      0.38 o
   4   4   3        0.44        0.44      0.48 o
  -4   5   3        0.16        0.38      0.31 o
  -3   5   3        0.25        0.60      0.40 o
  -2   5   3        2.04        1.95      0.35 o
  -1   5   3        5.40        5.11      0.42 o
   0   5   3        0.14        0.00      0.35 o
   1   5   3        1.39        1.74      0.35 o
   2   5   3        0.05       -0.10      0.50 o
   3   5   3        3.24        4.26      1.26 o
  -3   6   3        0.36        1.12      0.87 o
  -2   6   3        0.31        0.00      0.47 o
  -1   6   3        0.06        0.45      0.42 o
   0   6   3        0.02       -0.57      0.88 o
   1   6   3        0.14        0.95      0.36 o
  -2  -7   4        2.37        2.70      0.46 o
  -1  -7   4        0.47        0.91      0.83 o
   0  -7   4        0.27        0.04      0.37 o
   1  -7   4        0.04        0.27      0.58 o
   2  -7   4        1.19        1.58      0.41 o
  -3  -6   4        0.28        0.21      0.49 o
  -2  -6   4        3.43        3.89      0.41 o
  -1  -6   4        0.98        1.39      0.31 o
   0  -6   4        3.75        3.95      0.40 o
   1  -6   4        1.92        1.78      0.35 o
   2  -6   4        0.74        0.32      0.47 o
   3  -6   4        0.26        0.00      0.44 o
  -4  -5   4        2.24        3.72      0.54 o
  -3  -5   4       12.43       14.18      2.99 o
  -2  -5   4        2.66        3.00      0.73 o
  -1  -5   4        2.48        3.55      0.37 o
   0  -5   4        0.21        0.15      0.30 o
   1  -5   4       13.57       12.45      1.72 o
   2  -5   4       18.78       20.05      4.61 o
   3  -5   4        0.08        0.44      0.41 o
   4  -5   4        2.11        1.85      0.43 o
  -5  -4   4        1.42        1.08      0.40 o
  -4  -4   4        0.59        0.17      0.46 o
  -3  -4   4        4.83        5.00      0.68 o
  -2  -4   4        4.35        5.03      0.71 o
  -1  -4   4       30.83       30.11      2.55 o
   0  -4   4        1.29        1.54      0.24 o
   1  -4   4       12.61       11.44      2.23 o
   2  -4   4        0.00        0.02      0.30 o
   3  -4   4       23.15       25.13      1.68 o
   4  -4   4        6.26        7.48      1.50 o
   5  -4   4        0.91        1.81      0.37 o
  -6  -3   4       12.63       15.00      2.24 o
  -5  -3   4        7.26        7.16      0.51 o
  -4  -3   4        5.56        5.44      0.76 o
  -3  -3   4      136.79      153.52     11.99 o
  -2  -3   4      312.60      349.23     39.95 o
  -1  -3   4        0.49        0.30      0.23 o
   0  -3   4       81.78       91.23     15.33 o
   1  -3   4       48.32       50.86      6.80 o
   2  -3   4      276.82      296.66     48.18 o
   3  -3   4       40.04       43.84      7.57 o
   4  -3   4        4.49        5.36      0.64 o
   5  -3   4        0.00        0.03      0.43 o
  -6  -2   4        0.00       -0.34      0.39 o
  -5  -2   4        0.06        0.42      0.30 o
  -4  -2   4        8.24        8.25      0.55 o
  -3  -2   4       16.00       18.17      3.30 o
  -2  -2   4        3.82        3.55      0.56 o
  -1  -2   4        1.30        2.06      0.20 o
   0  -2   4        7.50        8.35      0.87 o
   1  -2   4        2.66        2.68      0.49 o
   2  -2   4        2.54        3.07      0.27 o
   3  -2   4        6.36        5.61      0.67 o
   4  -2   4        0.66        1.30      0.23 o
   5  -2   4        0.55        0.47      0.37 o
  -6  -1   4        5.46        4.24      0.46 o
  -5  -1   4        0.00       -0.22      0.41 o
  -4  -1   4        0.13       -0.18      0.28 o
  -3  -1   4       24.20       20.63      5.06 o
  -2  -1   4       46.18       41.25     12.62 o
  -1  -1   4       39.93       36.51      7.59 o
   0  -1   4        6.25        4.37      1.37 o
   1  -1   4        9.47        8.10      2.47 o
   2  -1   4       15.81       14.58      2.40 o
   3  -1   4        7.78        4.45      1.11 o
   4  -1   4        8.98        4.98      1.96 o
   5  -1   4        2.20        1.53      0.37 o
  -6   0   4        2.19        1.85      0.38 o
  -5   0   4       25.22       23.23      2.22 o
  -4   0   4        3.63        2.35      0.33 o
  -3   0   4       34.49       32.89      0.86 o
  -2   0   4        0.16        0.22      0.20 o
  -1   0   4      217.92      228.61     16.95 o
   0   0   4       64.31       63.78      2.13 o
   1   0   4       39.63       36.58      6.79 o
   2   0   4       15.38       14.16      3.18 o
   3   0   4       23.77       17.22      5.62 o
   4   0   4       18.08       11.63      3.93 o
   5   0   4        0.46        0.44      0.35 o
  -6   1   4        0.03       -0.44      0.44 o
  -5   1   4        0.90        0.78      0.28 o
  -4   1   4        0.13        0.13      0.26 o
  -3   1   4        7.24        7.18      0.64 o
  -2   1   4        0.98        1.06      0.21 o
  -1   1   4       22.41       21.93      2.95 o
   0   1   4        0.33        0.07      0.21 o
   1   1   4       28.77       30.55      0.83 o
   2   1   4        1.78        1.23      0.25 o
   3   1   4        4.85        5.41      1.54 o
   4   1   4        0.50        0.50      0.31 o
   5   1   4        2.43        2.98      0.44 o
  -6   2   4        0.01       -0.08      0.48 o
  -5   2   4        0.36        0.24      0.37 o
  -4   2   4        4.19        4.10      1.09 o
  -3   2   4        4.03        5.02      1.34 o
  -2   2   4        0.27        0.50      0.27 o
  -1   2   4        2.14        2.04      0.30 o
   0   2   4       15.14       15.10      1.92 o
   1   2   4        9.48       10.01      0.57 o
   2   2   4        0.27        0.18      0.35 o
   3   2   4        0.46        0.27      0.49 o
   4   2   4        3.74        3.93      0.96 o
   5   2   4        2.07        2.06      0.44 o
  -6   3   4        1.24        1.74      0.39 o
  -5   3   4        4.67        6.35      2.05 o
  -4   3   4        0.21        0.03      0.33 o
  -3   3   4        9.56        9.85      2.86 o
  -2   3   4        0.62        0.33      0.30 o
  -1   3   4       30.08       31.19      2.39 o
   0   3   4        3.76        3.88      0.43 o
   1   3   4       12.08       13.48      0.70 o
   2   3   4        4.82        4.12      0.56 o
   3   3   4        4.03        4.28      0.45 o
   4   3   4        4.56        3.28      0.49 o
  -5   4   4        0.85        0.03      0.54 o
  -4   4   4        2.79        3.40      1.45 o
  -3   4   4        3.17        3.44      0.38 o
  -2   4   4        1.65        1.54      0.34 o
  -1   4   4        1.56        1.88      0.32 o
   0   4   4        3.57        3.79      0.53 o
   1   4   4        7.73        7.29      0.53 o
   2   4   4        5.26        5.30      0.47 o
   3   4   4        0.42        0.81      0.37 o
  -4   5   4        1.32        1.15      0.45 o
  -3   5   4        0.57        0.79      0.41 o
  -2   5   4        0.05       -0.14      0.45 o
  -1   5   4        0.64        0.56      0.38 o
   0   5   4        3.55        4.10      0.66 o
   1   5   4        2.83        3.26      0.47 o
   2   5   4        0.03       -0.09      0.46 o
  -1   6   4        0.10       -0.40      0.52 o
  -1  -7   5        5.52        4.96      1.94 o
   0  -7   5        3.33        3.97      1.19 o
   1  -7   5        1.02        1.40      0.43 o
  -3  -6   5        3.29        2.65      1.45 o
  -2  -6   5        8.86        7.29      2.33 o
  -1  -6   5        0.01        0.59      0.40 o
   0  -6   5        1.82        1.15      0.91 o
   1  -6   5        1.20        0.08      0.43 o
   2  -6   5        5.05        5.13      0.62 o
   3  -6   5        0.20        0.32      1.00 o
  -4  -5   5        7.56        6.94      2.56 o
  -3  -5   5        1.86        2.71      1.44 o
  -2  -5   5       20.72       16.88      3.01 o
  -1  -5   5        0.29       -0.18      0.57 o
   0  -5   5       24.75       18.73      4.83 o
   1  -5   5        0.57        0.11      0.38 o
   2  -5   5       10.83        9.73      1.55 o
   3  -5   5        0.69        0.85      0.35 o
   4  -5   5        4.54        4.50      0.51 o
  -5  -4   5        2.49        2.54      0.63 o
  -4  -4   5        7.22        6.38      1.65 o
  -3  -4   5        0.81        0.06      0.39 o
  -2  -4   5        0.40        0.27      0.32 o
  -1  -4   5        1.12        0.18      0.34 o
   0  -4   5        9.46        4.23      1.19 o
   1  -4   5       16.03       11.86      2.23 o
   2  -4   5        2.49        2.16      0.66 o
   3  -4   5        0.47        0.12      0.76 o
   4  -4   5        0.21        1.19      1.24 o
   5  -4   5        3.03        3.12      0.51 o
  -6  -3   5        0.35       -0.55      0.55 o
  -5  -3   5        0.25       -0.06      0.57 o
  -4  -3   5        0.24       -0.38      0.64 o
  -3  -3   5        0.21        0.47      0.26 o
  -2  -3   5        0.23        0.46      0.37 o
  -1  -3   5        3.96        3.09      0.96 o
   0  -3   5        0.04       -0.46      0.61 o
   1  -3   5        2.21        2.05      0.40 o
   2  -3   5        5.22        4.37      0.48 o
   3  -3   5        9.56        8.19      0.79 o
   4  -3   5        0.01        0.22      0.35 o
   5  -3   5        0.95        1.47      0.37 o
  -6  -2   5        0.43        0.78      1.22 o
  -5  -2   5        9.28        8.24      1.59 o
  -4  -2   5       12.25       11.38      2.87 o
  -3  -2   5      227.47      192.58     58.30 o
  -2  -2   5       92.05       77.46     20.55 o
  -1  -2   5       53.49       48.69      8.88 o
   0  -2   5       10.75       11.25      0.67 o
   1  -2   5      257.79      231.11     23.92 o
   2  -2   5      210.99      199.36     15.48 o
   3  -2   5        0.10        0.19      0.33 o
   4  -2   5       10.25        8.45      1.62 o
   5  -2   5        7.47        7.78      0.95 o
  -6  -1   5        0.11        0.81      0.36 o
  -5  -1   5        3.08        2.45      0.61 o
  -4  -1   5       24.86       25.67      0.92 o
  -3  -1   5       13.14       13.94      0.69 o
  -2  -1   5        1.85        2.11      0.58 o
  -1  -1   5        0.34       -0.13      0.28 o
   0  -1   5       42.31       37.59      4.69 o
   1  -1   5       23.65       20.27      2.11 o
   2  -1   5        1.13        1.08      0.26 o
   3  -1   5        0.07       -0.06      0.33 o
   4  -1   5        0.22        0.34      0.68 o
   5  -1   5        1.32        0.92      0.64 o
  -6   0   5        0.83        1.17      0.44 o
  -5   0   5        2.65        3.92      0.42 o
  -4   0   5        0.29       -0.34      0.34 o
  -3   0   5       39.66       43.04      1.07 o
  -2   0   5       46.74       48.79      1.05 o
  -1   0   5        0.01        0.01      0.29 o
   0   0   5        2.65        2.29      0.36 o
   1   0   5       14.45       14.50      0.85 o
   2   0   5       25.20       22.68      1.94 o
   3   0   5        8.12        6.09      0.43 o
   4   0   5        0.50        0.58      0.30 o
   5   0   5        0.00       -0.25      0.59 o
  -6   1   5        2.44        2.64      0.46 o
  -5   1   5        8.07        8.98      1.60 o
  -4   1   5        0.06       -0.09      0.39 o
  -3   1   5        2.31        2.98      0.75 o
  -2   1   5       10.04        9.71      1.38 o
  -1   1   5       44.36       46.99      6.52 o
   0   1   5        3.77        3.11      0.46 o
   1   1   5        9.81       11.73      0.58 o
   2   1   5        0.27       -0.26      0.32 o
   3   1   5       15.64       14.96      1.67 o
   4   1   5        2.03        1.47      1.05 o
   5   1   5        1.04        1.49      0.39 o
  -6   2   5        0.00       -0.56      0.56 o
  -5   2   5        0.01        0.26      0.47 o
  -4   2   5        0.08        0.17      0.52 o
  -3   2   5        0.51        0.62      0.27 o
  -2   2   5        0.14       -0.30      0.59 o
  -1   2   5        0.77        0.51      0.26 o
   0   2   5        0.74        0.55      0.31 o
   1   2   5        1.13        0.82      0.29 o
   2   2   5        0.03       -0.07      0.31 o
   3   2   5        0.28        0.80      0.32 o
   4   2   5        0.10        0.39      0.47 o
  -5   3   5        0.05       -0.40      0.45 o
  -4   3   5        0.47        0.35      0.38 o
  -3   3   5        1.12        1.45      0.34 o
  -2   3   5        1.23        2.00      0.38 o
  -1   3   5        1.47        1.34      0.51 o
   0   3   5        1.30        1.82      0.30 o
   1   3   5        0.64        0.92      0.31 o
   2   3   5        0.77        0.59      0.35 o
   3   3   5        1.49        1.40      0.54 o
  -4   4   5        0.31        0.31      0.46 o
  -3   4   5        0.08       -0.12      0.42 o
  -2   4   5        2.80        2.43      0.42 o
  -1   4   5        3.28        3.34      0.42 o
   0   4   5        0.28        0.61      0.32 o
   1   4   5        1.90        2.50      0.57 o
   2   4   5        0.31        0.07      0.85 o
  -3   5   5        0.14        0.12      0.46 o
  -2   5   5        0.13       -0.08      0.69 o
  -1   5   5        0.79        1.96      0.39 o
   0   5   5        1.90        1.60      0.44 o
   1   5   5        1.08        0.84      0.41 o
  -3  -6   6        1.16        0.68      0.51 o
  -2  -6   6        7.49        7.57      1.29 o
  -1  -6   6       11.00       10.11      0.69 o
   0  -6   6        2.89        1.87      1.90 o
   1  -6   6        0.73        0.63      0.53 o
   2  -6   6        3.72        3.51      1.71 o
  -4  -5   6        0.17       -0.11      0.52 o
  -3  -5   6       16.32       15.04      7.06 o
  -2  -5   6       14.62       13.58      5.00 o
  -1  -5   6        1.91        0.70      0.44 o
   0  -5   6        3.19        3.21      1.17 o
   1  -5   6        7.35        5.98      0.83 o
   2  -5   6       11.04        9.65      1.61 o
   3  -5   6        0.02        0.08      0.35 o
  -5  -4   6        7.30        7.15      2.93 o
  -4  -4   6        3.16        3.01      1.10 o
  -3  -4   6       18.95       16.66      4.16 o
  -2  -4   6       16.74       14.94      2.69 o
  -1  -4   6       17.64       12.82      3.84 o
   0  -4   6       29.81       21.13      4.41 o
   1  -4   6        6.05        5.98      1.59 o
   2  -4   6       22.55       19.51      3.75 o
   3  -4   6        1.01        1.08      0.32 o
   4  -4   6       11.10        9.16      2.00 o
  -5  -3   6        7.38        6.91      2.58 o
  -4  -3   6        0.44        0.47      0.38 o
  -3  -3   6        3.21        2.81      0.67 o
  -2  -3   6        1.57        1.23      0.34 o
  -1  -3   6       21.58       13.72      3.28 o
   0  -3   6       11.23        5.91      1.31 o
   1  -3   6        0.19        0.53      0.28 o
   2  -3   6        0.07        0.19      0.29 o
   3  -3   6        2.69        2.69      0.35 o
   4  -3   6        4.62        4.83      0.54 o
  -6  -2   6        1.07        1.32      0.42 o
  -5  -2   6        3.77        3.59      1.13 o
  -4  -2   6        3.93        4.13      0.90 o
  -3  -2   6        6.34        6.42      1.39 o
  -2  -2   6       10.46        9.01      1.38 o
  -1  -2   6        1.46        1.54      0.25 o
   0  -2   6        5.85        5.60      0.62 o
   1  -2   6        0.71        0.66      0.26 o
   2  -2   6        0.07       -0.27      0.30 o
   3  -2   6        0.15        0.13      0.60 o
   4  -2   6        0.00       -0.37      0.37 o
  -6  -1   6        0.10        0.50      0.38 o
  -5  -1   6        0.04       -0.06      0.40 o
  -4  -1   6       38.06       35.64      3.40 o
  -3  -1   6       76.82       70.94      6.19 o
  -2  -1   6        0.96        1.14      0.25 o
  -1  -1   6       16.09       15.68      2.94 o
   0  -1   6       38.48       32.35      3.56 o
   1  -1   6      190.51      168.86     22.72 o
   2  -1   6       22.62       20.58      2.98 o
   3  -1   6        9.15        8.52      1.10 o
   4  -1   6        0.11       -0.42      0.42 o
  -6   0   6        0.46        0.40      0.50 o
  -5   0   6        7.28        7.10      0.56 o
  -4   0   6       12.23       12.60      1.73 o
  -3   0   6        0.64        0.83      0.25 o
  -2   0   6        0.32        0.60      0.21 o
  -1   0   6       14.99       13.35      0.60 o
   0   0   6       38.92       36.53      2.69 o
   1   0   6        5.81        5.81      0.89 o
   2   0   6        0.82        1.10      0.54 o
   3   0   6        0.00       -0.30      0.36 o
   4   0   6        4.31        3.82      0.44 o
  -6   1   6        0.20        0.45      0.37 o
  -5   1   6        1.56        2.02      0.38 o
  -4   1   6        3.66        3.88      0.38 o
  -3   1   6       26.77       27.05      1.38 o
  -2   1   6        4.59        4.45      0.32 o
  -1   1   6        5.56        5.79      0.39 o
   0   1   6        0.01       -0.20      0.29 o
   1   1   6       18.30       18.17      1.63 o
   2   1   6       14.90       13.15      1.25 o
   3   1   6        0.25        0.33      0.30 o
   4   1   6        0.61        0.23      0.41 o
  -5   2   6        1.68        2.11      0.44 o
  -4   2   6        0.20        0.30      0.38 o
  -3   2   6        0.19        0.22      0.34 o
  -2   2   6        3.82        3.77      0.36 o
  -1   2   6        6.04        5.98      0.42 o
   0   2   6        0.17        0.23      0.34 o
   1   2   6        0.03        0.09      0.30 o
   2   2   6        2.46        2.36      0.35 o
   3   2   6        2.38        2.31      0.35 o
  -5   3   6        0.01       -0.47      0.47 o
  -4   3   6        0.02        0.11      0.40 o
  -3   3   6        0.00       -0.23      0.51 o
  -2   3   6        0.01        0.07      0.35 o
  -1   3   6        0.01       -0.39      0.39 o
   0   3   6        0.06        0.16      0.36 o
   1   3   6        0.02       -0.13      0.61 o
   2   3   6        0.00        0.23      0.35 o
   3   3   6        0.00       -0.55      0.69 o
  -3   4   6        0.43        0.10      0.49 o
  -2   4   6        0.34        0.61      1.02 o
  -1   4   6        0.05        0.59      0.37 o
   0   4   6        0.04       -0.50      0.50 o
   1   4   6        0.36        1.19      0.52 o
  -2  -6   7        0.04       -0.42      0.79 o
  -1  -6   7        1.96        1.50      0.37 o
   0  -6   7        0.11       -0.38      0.39 o
   1  -6   7        8.01        9.28      0.67 o
  -3  -5   7        3.00        2.65      0.49 o
  -2  -5   7        9.39       11.19      0.87 o
  -1  -5   7        9.47        9.06      0.78 o
   0  -5   7        2.04        1.67      0.29 o
   1  -5   7        1.69        2.57      0.86 o
   2  -5   7        8.28        9.50      2.09 o
   3  -5   7        7.23        7.06      0.98 o
  -4  -4   7        1.16        0.42      0.56 o
  -3  -4   7       32.95       33.91      2.37 o
  -2  -4   7        9.45       10.63      0.82 o
  -1  -4   7        8.07        6.75      0.47 o
   0  -4   7        0.98        1.26      0.30 o
   1  -4   7       20.24       21.56      0.91 o
   2  -4   7       13.39       15.60      1.92 o
   3  -4   7        0.22        0.10      1.19 o
  -5  -3   7        5.23        4.07      0.52 o
  -4  -3   7        0.38        0.42      0.31 o
  -3  -3   7       18.84       22.04      0.90 o
  -2  -3   7        0.40        0.87      0.58 o
  -1  -3   7       26.72       22.99      3.53 o
   0  -3   7        4.13        4.13      0.94 o
   1  -3   7       21.48       22.57      3.81 o
   2  -3   7        6.13        6.60      0.66 o
   3  -3   7        8.93        7.46      1.80 o
   4  -3   7        5.15        6.07      1.38 o
  -5  -2   7        2.37        2.61      0.38 o
  -4  -2   7        1.25        1.80      0.31 o
  -3  -2   7        0.65        0.79      0.27 o
  -2  -2   7       11.46        8.97      1.53 o
  -1  -2   7       18.34       14.73      2.06 o
   0  -2   7        0.12       -0.04      0.28 o
   1  -2   7        1.80        2.10      0.30 o
   2  -2   7        2.60        2.59      0.31 o
   3  -2   7        9.21       10.96      0.75 o
   4  -2   7        1.33        2.19      0.45 o
  -5  -1   7        7.74        7.37      0.53 o
  -4  -1   7        0.00        0.21      0.31 o
  -3  -1   7       23.52       23.80      1.17 o
  -2  -1   7        7.06        6.78      0.74 o
  -1  -1   7       10.69       11.29      0.64 o
   0  -1   7       11.70       10.56      2.33 o
   1  -1   7        2.59        3.15      0.49 o
   2  -1   7        9.85        8.75      1.30 o
   3  -1   7        0.02        0.12      0.60 o
   4  -1   7        2.58        2.56      0.40 o
  -5   0   7        3.23        3.24      1.01 o
  -4   0   7       12.71       11.61      0.74 o
  -3   0   7        6.42        5.90      0.73 o
  -2   0   7        0.00        0.36      0.23 o
  -1   0   7        4.39        4.62      0.39 o
   0   0   7       46.43       44.92      1.14 o
   1   0   7       25.72       22.28      0.89 o
   2   0   7        0.06        0.37      0.36 o
   3   0   7        0.08       -0.41      0.41 o
   4   0   7        8.30        9.97      0.67 o
  -5   1   7        2.73        3.06      0.41 o
  -4   1   7        1.40        1.45      0.38 o
  -3   1   7        0.29        0.49      0.42 o
  -2   1   7        3.78        3.08      0.37 o
  -1   1   7       14.89       14.27      0.73 o
   0   1   7        7.00        6.61      0.47 o
   1   1   7        0.00        0.59      0.28 o
   2   1   7        0.00       -0.03      0.37 o
   3   1   7        3.06        4.41      1.27 o
  -5   2   7        0.01       -0.46      0.50 o
  -4   2   7        3.20        4.29      0.51 o
  -3   2   7        3.96        4.76      0.44 o
  -2   2   7        0.18        0.32      0.30 o
  -1   2   7        1.28        1.74      0.35 o
   0   2   7        2.01        2.09      0.54 o
   1   2   7        8.71        9.29      0.64 o
   2   2   7        1.22        0.24      0.44 o
   3   2   7        0.64        0.68      0.46 o
  -4   3   7        0.17        0.41      0.85 o
  -3   3   7        0.21       -0.07      0.49 o
  -2   3   7        0.84        1.47      0.34 o
  -1   3   7        0.84        0.13      0.49 o
   0   3   7        0.27        0.44      0.44 o
   1   3   7        0.37        0.84      0.28 o
  -2   4   7        0.00       -0.58      0.73 o
  -1   4   7        0.01        0.01      0.48 o
  -3  -5   8        0.57        0.24      1.16 o
  -2  -5   8        0.35        0.68      0.29 o
  -1  -5   8        0.93        1.91      0.67 o
   0  -5   8        3.93        4.32      0.42 o
   1  -5   8        3.93        3.94      0.63 o
   2  -5   8        0.02       -0.51      0.51 o
  -4  -4   8        3.70        3.97      0.46 o
  -3  -4   8        1.47        2.79      0.38 o
  -2  -4   8        3.76        4.58      0.43 o
  -1  -4   8        7.16        6.22      0.47 o
   0  -4   8        4.00        4.76      0.66 o
   1  -4   8        4.45        5.92      0.48 o
   2  -4   8        6.95        6.62      0.52 o
  -4  -3   8        6.83        6.49      0.49 o
  -3  -3   8       28.82       32.17      2.44 o
  -2  -3   8        1.37        1.18      0.31 o
  -1  -3   8        7.69        7.54      0.50 o
   0  -3   8        1.03        1.11      0.31 o
   1  -3   8       27.39       30.17      1.05 o
   2  -3   8        6.84        6.27      0.55 o
   3  -3   8        1.29        2.32      0.79 o
  -5  -2   8        0.49        0.38      0.41 o
  -4  -2   8        1.82        1.58      0.36 o
  -3  -2   8        3.13        3.52      0.38 o
  -2  -2   8        1.76        0.91      0.39 o
  -1  -2   8        6.74        8.16      0.52 o
   0  -2   8        1.16        1.42      0.30 o
   1  -2   8        8.17        7.72      0.53 o
   2  -2   8        0.27        0.47      0.33 o
   3  -2   8        5.15        5.67      0.49 o
  -5  -1   8        0.15        0.13      0.40 o
  -4  -1   8        0.37        0.97      0.30 o
  -3  -1   8        0.36       -0.14      0.37 o
  -2  -1   8        6.72        6.03      0.62 o
  -1  -1   8        2.17        2.27      0.31 o
   0  -1   8        0.61        1.05      0.27 o
   1  -1   8        0.18        0.30      0.33 o
   2  -1   8        5.64        6.20      1.23 o
   3  -1   8        2.28        2.98      0.48 o
  -5   0   8        1.58        1.83      1.16 o
  -4   0   8        3.76        3.55      0.43 o
  -3   0   8       12.44       12.62      0.76 o
  -2   0   8        0.03       -0.01      0.47 o
  -1   0   8       11.26       11.84      0.70 o
   0   0   8        0.12       -0.04      0.35 o
   1   0   8       12.24       11.47      0.72 o
   2   0   8        3.16        2.24      0.39 o
   3   0   8        2.15        2.50      0.40 o
  -4   1   8        1.04        0.82      0.42 o
  -3   1   8        0.74        0.49      0.41 o
  -2   1   8        2.23        1.79      0.35 o
  -1   1   8        7.92        7.30      0.54 o
   0   1   8        6.29        5.15      0.58 o
   1   1   8        0.45        0.11      0.36 o
   2   1   8        0.12        0.21      0.43 o
  -4   2   8        0.31        0.99      0.56 o
  -3   2   8        1.46        1.46      0.39 o
  -2   2   8        3.91        3.79      0.44 o
  -1   2   8        2.49        2.84      0.61 o
   0   2   8        0.14        0.25      0.44 o
   1   2   8        0.05        0.11      0.40 o
  -2   3   8        0.18        0.44      0.38 o
  -1   3   8        0.01        0.03      0.56 o
  -1  -5   9       56.47       60.59      1.68 o
   0  -5   9       21.48       25.09      1.14 o
  -3  -4   9        0.92        0.83      0.44 o
  -2  -4   9        6.03        6.87      0.69 o
  -1  -4   9        5.66        7.79      0.75 o
   0  -4   9        1.30        1.27      0.35 o
   1  -4   9        0.12       -0.43      0.43 o
  -3  -3   9        0.08       -0.04      0.45 o
  -2  -3   9        1.37        1.27      0.58 o
  -1  -3   9        9.12        9.56      0.67 o
   0  -3   9        7.16        7.28      0.54 o
   1  -3   9        2.51        3.19      0.42 o
   2  -3   9        1.05        1.43      0.35 o
  -4  -2   9        8.09        8.67      0.57 o
  -3  -2   9       11.15       11.24      0.73 o
  -2  -2   9        0.00        0.31      0.40 o
  -1  -2   9        1.08        0.59      0.64 o
   0  -2   9        6.60        7.38      0.72 o
   1  -2   9       15.71       15.95      0.85 o
   2  -2   9        0.75        0.59      0.45 o
  -4  -1   9        0.32        0.48      0.34 o
  -3  -1   9        0.00        0.05      0.42 o
  -2  -1   9        0.75        0.75      0.81 o
  -1  -1   9        0.04        0.64      0.35 o
   0  -1   9        1.07        0.94      0.39 o
   1  -1   9        0.13        0.15      0.42 o
   2  -1   9        0.86        1.62      0.38 o
  -4   0   9        0.00        0.53      0.34 o
  -3   0   9        0.20        0.47      0.33 o
  -2   0   9        0.62        0.40      0.37 o
  -1   0   9        0.08        0.25      0.70 o
   0   0   9        0.11        0.24      0.40 o
   1   0   9        1.14        0.44      0.43 o
  -3   1   9        1.04        0.98      0.90 o
  -2   1   9        1.22        1.48      0.60 o
  -1   1   9        0.89        0.44      0.54 o
   0   1   9        2.50        2.55      1.04 o
   1   1   9        3.79        4.08      0.46 o
  -1  -3  10        1.93        1.70      0.75 o
   0  -3  10        0.00       -0.23      0.81 o
  -2  -2  10        2.23        2.13      0.41 o
  -1  -2  10        9.51       10.65      1.18 o
   0  -2  10        3.17        3.50      0.76 o
  -2  -1  10        0.00       -0.43      0.43 o
  -1  -1  10        0.32        0.84      0.32 o
   0  -1  10        5.31        4.43      0.53 o
 
